# Supplementary material for: Evidence for an ancient aquatic origin of the RNA viral order Articulavirales
Source: Proc Natl Acad Sci U S A. 2023 Oct 31;120(45):e2310529120. doi: 10.1073/pnas.2310529120 (PMC10636315; doi:10.1073/pnas.2310529120)
Supplement: Supplementary file 2 — Dataset S01 (XLSX) [file pnas.2310529120.sd01.xlsx]

## Sheet: Sheet1
qseqid	sseq_acc	sseqid	sseqid	gen_cat	length	expected count	% expected	pident	evalue
k119_51	AF387154	163307	Eremosphaera_viridis_strain_UTEX_LB_34_18S_ribosomal_RNA_gene,_partial_sequence	protist	568	218	0.0552629	81.015	4.81e-108			Oct.	Hex.
k119_46	NC_046060	1052852	Jaagichlorella_roystonensis_mitochondrion,_complete_genome<>Jaagichlorella_roystonensis_mitochondrion,_complete_genome	protist	491	21	0.00532349	85.507	1.28e-28			84.016	4.98322
k119_41	HM595056	100272	Uncultured_eukaryote_28S_ribosomal_RNA_gene,_partial_sequence	protist	652	81	0.0205335	81.937	1.52e-118
k119_34	CP031050	1764295	Chloropicon_primus_strain_CCMP1205_chromosome_17,_complete_sequence	protist	352	8	0.002028	88.406	5.46e-11
k119_31	FJ810408	168244	Carchesium_polypinum_isolate_arboretum_internal_transcribed_spacer_1,_5.8S_ribosomal_RNA_gene,_and_internal_transcribed_spacer_2,_complete_sequence;_and_28S_ribosomal_RNA_gene,_partial_sequence	protist	323	16	0.00405599	96.855	4.1e-146
k119_27	NC_045361	121088	Ostreobium_quekettii_strain_SAG6.99_mitochondrion,_complete_genome<>Ostreobium_quekettii_strain_SAG6.99_mitochondrion,_complete_genome	protist	497	76	0.019266	88.043	1.31e-18
k119_22	KY509314	1979227	Ostreobium_sp._HV05042_voucher_HV05042_chloroplast,_complete_genome	protist	1098	3025	0.766836	90.511	0
k119_2	KR092124	293275	Cladocopium_sp._clade_C_isolate_RF17A_18S_ribosomal_RNA_gene,_partial_sequence	protist	774	104.07	0.0263817	99.354	0
k119_16	MH894197	1979227	Ostreobium_sp._HV05042_small_subunit_ribosomal_RNA_gene,_partial_sequence	protist	459	126	0.0319409	97.315	0
k119_11	OP458296	168244	Carchesium_polypinum_large_subunit_ribosomal_RNA_gene,_partial_sequence	protist	312	10	0.002535	97.749	8.47e-148
k119_6	NC_020375	86515	Heliopora_coerulea_mitochondrion,_complete_genome<>Heliopora_coerulea_mitochondrion,_complete_genome	Octocorallia	555	44701	11.3317	99.82	0
k119_55	OL741692	2901198	Anthoptilum_sp._1_RH-2021_voucher_NMS.Z.2019.25.1_small_subunit_ribosomal_RNA_gene,_partial_sequence;_internal_transcribed_spacer_1,_5.8S_ribosomal_RNA_gene,_and_internal_transcribed_spacer_2,_complete_sequence;_and_large_subunit_ribosomal_RNA_gene,_partial_sequence	Octocorallia	1941	18239.9	4.62381	98.736	0
k119_35	NC_062014	767312	Ideogorgia_capensis_mitochondrion,_complete_genome<>Ideogorgia_capensis_mitochondrion,_complete_genome	Octocorallia	319	41029	10.4008	99.683	1.84e-159
k119_29	OL616236	86515	Heliopora_coerulea_mitochondrion,_complete_genome	Octocorallia	630	18035	4.57186	99.841	0
k119_1	OL741692	2901198	Anthoptilum_sp._1_RH-2021_voucher_NMS.Z.2019.25.1_small_subunit_ribosomal_RNA_gene,_partial_sequence;_internal_transcribed_spacer_1,_5.8S_ribosomal_RNA_gene,_and_internal_transcribed_spacer_2,_complete_sequence;_and_large_subunit_ribosomal_RNA_gene,_partial_sequence	Octocorallia	4312	209420	53.0878	95.258	0
k119_50	MW604896	544493	Millepora_alcicornis_isolate_SE029_large_subunit_ribosomal_RNA_gene,_partial_sequence	hydrozoa	420	22	0.00557699	95.48	1.5e-156
k119_44	MT497387	9606	Homo_sapiens_clone_BAC_JH13_genomic_sequence	human	856	7078	1.79427	100	0
k119_42	MF164269	9606	Homo_sapiens_clone_BAC_JH1_genomic_sequence	human	435	37	0.00937948	100	2.02e-155
k119_18	MT497387	9606	Homo_sapiens_clone_BAC_JH13_genomic_sequence	human	1338	2689	0.68166	100	0
k119_15	KY962518	9606	Homo_sapiens_external_transcribed_spacer_18S_ribosomal_RNA_gene,_internal_transcribed_spacer_1,_5.8S_ribosomal_RNA_gene,_internal_transcribed_spacer_2,_28S_ribosomal_RNA_gene,_external_transcribed_spacer,_and_CDC27-like_protein_pseudogene,_complete_sequence	human	1910	7094	1.79833	100	0
k119_10	KY962518	9606	Homo_sapiens_external_transcribed_spacer_18S_ribosomal_RNA_gene,_internal_transcribed_spacer_1,_5.8S_ribosomal_RNA_gene,_internal_transcribed_spacer_2,_28S_ribosomal_RNA_gene,_external_transcribed_spacer,_and_CDC27-like_protein_pseudogene,_complete_sequence	human	1651	6684.39	1.69449	99.736	0
k119_58	NC_037435	627007	Porites_harrisoni_mitochondrion,_complete_genome<>Porites_harrisoni_mitochondrion,_complete_genome	Hexacorallia	444	12	0.00304199	98.202	0
k119_56	XR_006393936	45264	PREDICTED:_Acropora_millepora_small_subunit_ribosomal_RNA_(LOC122955189),_rRNA	Hexacorallia	563	73.13	0.0185384	98.548	0
k119_54	KX024566	46700	Tubastraea_coccinea_mitochondrion,_complete_genome	Hexacorallia	400	153	0.0387854	99.25	0
k119_40	XR_006393934	45264	PREDICTED:_Acropora_millepora_large_subunit_ribosomal_RNA_(LOC122955187),_rRNA	Hexacorallia	2687	9240.09	2.34236	99.603	0
k119_4	XR_006393933	45264	PREDICTED:_Acropora_millepora_large_subunit_ribosomal_RNA_(LOC122955186),_rRNA	Hexacorallia	522	6258.47	1.58652	98.788	0
k119_36	OX393561	419443	Blastomussa_wellsi_genome_assembly,_chromosome:_1	Hexacorallia	740	827.96	0.209887	94.046	0
k119_19	KY798869	1971591	Turbinaria_sp._G20_isolate_NG20_large_subunit_ribosomal_RNA_gene,_partial_sequence	Hexacorallia	1207	3032.72	0.768793	93.441	0
k119_12	XR_006393934	45264	PREDICTED:_Acropora_millepora_large_subunit_ribosomal_RNA_(LOC122955187),_rRNA	Hexacorallia	597	60.35	0.0152987	97.99	0
k119_8	HM143791	106416	Cudonia_circinans_voucher_Lantz_&_Widen_402_(UPS)_12S_small_subunit_ribosomal_RNA_gene,_partial_sequence;_mitochondrial	fungus	307	9	0.0022815	86.022	5.53e-75
k119_5	MK482392	150359	Sporothrix_insectorum_strain_RCEF_264_mitochondrion,_complete_genome	fungus	502	17	0.00430949	82.635	6.94e-116
k119_39	CP088211	1276217	Immersiporthe_knoxdaviesiana_isolate_CMW_37318_chromosome_6	fungus	376	57	0.0144495	85.372	6.69e-100
k119_25	KU359241	1856439	Lulworthiaceae_sp._BN1_clone_4C_5.8S_ribosomal_RNA_gene,_partial_sequence;_internal_transcribed_spacer_2,_complete_sequence;_and_28S_ribosomal_RNA_gene,_partial_sequence	fungus	1017	328	0.0831479	93.634	0
k119_24	OL772711	41959	Aspergillus_penicillioides_strain_CBS_540.65_small_subunit_ribosomal_RNA_gene,_partial_sequence;_internal_transcribed_spacer_1,_5.8S_ribosomal_RNA_gene,_and_internal_transcribed_spacer_2,_complete_sequence;_and_large_subunit_ribosomal_RNA_gene,_partial_sequence	fungus	642	36	0.00912598	99.222	0
k119_9	KP276469	1712292	Amblyseius_sp._ARP-2015_isolate_AC16_small_subunit_ribosomal_RNA_gene,_partial_sequence	chelicerata	499	35	0.00887248	98.984	0
k119_53	KP276389	1712292	Amblyseius_sp._ARP-2015_isolate_AC16_large_subunit_ribosomal_RNA_gene,_partial_sequence	chelicerata	717	67	0.0169845	99.025	0
k119_49	KM979675	1609195	Blattisocius_tarsalis_voucher_MZLQ15657_28S_ribosomal_RNA_gene,_partial_sequence	chelicerata	1181	93	0.0235755	99.855	0
k119_48	MG547400	2365004	Ameroseius_plumosus_clone_WH_4_18S_ribosomal_RNA_gene,_partial_sequence	chelicerata	212	3.24	0.000821339	99.528	5.79e-103
k119_3	XR_003777137	34638	PREDICTED:_Metaseiulus_occidentalis_large_subunit_ribosomal_RNA_(LOC114828505),_rRNA	chelicerata	1380	172.49	0.0437261	97.25	0
k119_14	KP276469	1712292	Amblyseius_sp._ARP-2015_isolate_AC16_small_subunit_ribosomal_RNA_gene,_partial_sequence	chelicerata	443	30.65	0.00776976	97.059	0
k119_43	FJ152044	560993	Walkeria_uva_18S_ribosomal_RNA_gene,_partial_sequence	bryozoan	317	7	0.0017745	92.698	1.16e-121
k119_7	CP022414	562	Escherichia_coli_strain_AT01_genome	bacteria	2915	6578	1.66752	99.862	0
k119_57	ON411421	2940290	Tolypothrix_carrinoi_FBCC-A207_16S_ribosomal_RNA_gene,_partial_sequence	bacteria	442	10	0.002535	99.095	0
k119_52	CP001102	452471	Candidatus_Amoebophilus_asiaticus_5a2,_complete_genome	bacteria	372	16	0.00405599	86.968	3.9e-112
k119_47	CP054227	562	Escherichia_coli_strain_EcPF15_chromosome,_complete_genome	bacteria	1581	2558	0.648452	99.538	0
k119_45	CP052842	224308	Bacillus_subtilis_subsp._subtilis_str._168_chromosome,_complete_genome	bacteria	1575	2562	0.649466	99.609	0
k119_38	CP065972	38304	Corynebacterium_tuberculostearicum_strain_FDAARGOS_993_chromosome,_complete_genome	bacteria	357	2	0.000506999	91.484	2.16e-134
k119_37	KF180020	77133	Uncultured_bacterium_clone_RSAE3C36_16S_ribosomal_RNA_gene,_partial_sequence	bacteria	478	7	0.0017745	96.732	0
k119_33	CP107532	2984843	Methylobacterium_sp._FF17_chromosome,_complete_genome	bacteria	606	17	0.00430949	98.353	0
k119_32	MT555388	306	Pseudomonas_sp._strain_PAMC_27353_16S_ribosomal_RNA_gene,_partial_sequence	bacteria	438	13	0.00329549	100	0
k119_28	CP018321	28108	Alteromonas_macleodii_strain_Te101_chromosome,_complete_genome	bacteria	393	5	0.0012675	97.462	1.19e-87
k119_23	CP020114	1914872	Nodularia_spumigena_UHCC_0039_chromosome,_complete_genome	bacteria	583	9	0.0022815	93.654	0
k119_21	CP054177	1423	Bacillus_subtilis_strain_JCL16_chromosome,_complete_genome	bacteria	1572	1529	0.387601	100	0
k119_17	CP052842	224308	Bacillus_subtilis_subsp._subtilis_str._168_chromosome,_complete_genome	bacteria	1401	1859	0.471256	99.928	0
k119_0	AB986540	243690	Methylobacterium_goesingense_gene_for_16S_ribosomal_RNA,_partial_sequence,_strain:_1c	bacteria	898	70	0.017745	98.549	0
k119_26	CP067007	2795383	Nitrosopumilus_sp._K4_chromosome,_complete_genome	archaea	322	3	0.000760499	98.447	3.11e-157
k119_20	MH133061	115547	Uncultured_archaeon_clone_w26_16S_ribosomal_RNA_gene,_partial_sequence	archaea	348	13	0.00329549	99.135	1.99e-174
