# Supplementary material for: Evidence for an ancient aquatic origin of the RNA viral order Articulavirales
Source: Proc Natl Acad Sci U S A. 2023 Oct 31;120(45):e2310529120. doi: 10.1073/pnas.2310529120 (PMC10636315; doi:10.1073/pnas.2310529120)
Supplement: Supplementary file 3 — Dataset S02 (XLSX) [file pnas.2310529120.sd02.xlsx]

## Sheet: Sheet1
BioProjectID	PB1_ID	PB2_ID	PB3_ID	NP_ID	HA_ID	virus_family	host_phylum	host_class/subphylum	host_specific	proposed_name
PRJNA203251	Xibalbanus_tulumensis_PRJNA203251_SRR5483223_PB1	can't find	can't find	can't find	can't find	Orthomyxoviridae	Arthropoda	Crustacea	Xibalbanus	Xibalbanus thogotovirus 1
PRJNA557566	SRR9871020.micro.NODE_1_length_1360_cov_21.689761	SRR9871020_PB2	SRR9871020_PA	SRR9871020_NP	SRR9871020_HA	Quaranjaviridae	Arthropoda	Crustacea	Orchestia grillus (beach hopper)	Amphipoda quaranjavirus 2
PRJNA540739	SRR9043852.micro.NODE_1_length_1803_cov_15.301026	SRR9043852.PB2_1	SRR9043852_PA_1	SRR9043852_NP_1	SRR9043852_HA_1	Quaranjaviridae	Arthropoda	Chelicerata	Leptotrombidium pallidum (chigger mite!)	Chigger mite quaranjavirus 1
PRJNA540703	SRR8998267.micro.NODE_1_length_1423_cov_4.266667	can't find	can't find	can't find	can't find	Quaranjaviridae	Arthropoda	Myriapoda	Craterostigmus tasmanianus (centipede)	Centipede quaranjavirus 2
PRJNA507451	SRR8739608.micro.NODE_4_length_1314_cov_3.977438	SRR8739608.PB2	SRR8739608.PA	SRR8739608.NP	SRR8739608.HA	Quaranjaviridae	Arthropoda	Hexapoda	Sulabanus sp. DK-2019 (beetle)	Beetle quaranjavirus 8
PRJNA527368	SRR8735373.macro.NODE_9619_length_2024_cov_34.532035	can't find	can't find	can't find	can't find	Amnoonviridae	Chordata	Actinopterygii	Scophthalmus maximus (flatfish)	Flatfish amnoonvirus 1
PRJNA506951	SRR8266148.micro.NODE_2_length_1804_cov_907.638937	SRR8266148.PB2	SRR8266148.PA	SRR8266148.NP	SRR8266148.HA	Quaranjaviridae	Arthropoda	Hexapoda	Premnotrypes vorax (weevils)	Weevil quaranjavirus 2
PRJNA504307	SRR8168001.micro.NODE_1_length_1353_cov_36.782209	SRR8168001.PB2	SRR8168001.PA	SRR8168001.NP_1	SRR8168001_HA	Quaranjaviridae	Arthropoda	Crustacea	Tigriopus californicus (copepod)	Copepod quaranjavirus 1
PRJNA487132	SRR7753901.macro.NODE_11512_length_1882_cov_527.436153	can't find	can't find	can't find	can't find	Amnoonviridae	Chordata	Actinopterygii	Clarias gariepinus (catfish)	Catfish amnoonvirus 1
PRJNA437943	SRR6825929.macro.NODE_11099_length_1639_cov_10.966794	can't find	can't find	can't find	can't find	Amnoonviridae	Chordata	Reptilia	Sceloporus undulatus (lizard)	Lizard amnoonvirus 1
PRJNA419715	SRR6323863.micro.NODE_3_length_1372_cov_9.931217	can't find	SRR6323863_PA	SRR6323863_NP	can't find	Quaranjaviridae	Arthropoda	Hexapoda	Hylobius abietis (weevil)	Weevil quaranjavirus 3
PRJNA422610	SRR6233346.micro.NODE_3_length_1456_cov_94.253796	SRR6233346.PB2	SRR6233346.PA	SRR6233346.NP	SRR6233346.HA	Quaranjaviridae	Arthropoda	Crustacea	Portunus trituberculatus (crab)	Crab quaranjavirus 1
PRJNA412417	SRR6113309.micro.NODE_2_length_1679_cov_177.142590	can't find	can't find	can't find	can't find	Orthomyxoviridae	Arthropoda	Hexapoda	Calliptamus italicus (locust)	Locust thogotovirus 1
PRJNA352589	SRR5137137.micro.NODE_2_length_1648_cov_18.887619	SRR5137137.PB2_1, SRR5137137.PB2_2	SRR5137137.PA_1, SRR5137137.PA_2	SRR5137137.NP_1, SRR5137137.NP_2, SRR5137137.NP_3	SRR5137137.HA_1, SRR5137137.HA_2	Orthomyxoviridae	Arthropoda	Hexapoda	Callicorixa gebleri (water boatmen)	Water boatmen thogotovirus 1
PRJNA347531	SRR4436881.micro.NODE_9_length_740_cov_1.844078	SRR4436881_PB2	SRR4436881_PA	SRR4436881_NP	can't find	Quaranjaviridae	Arthropoda	Hexapoda	Matsumurasca onukii (tea green leafhopper)	Leaf hopper quaranjavirus 3
PRJNA345299	SRR4413764.micro.NODE_1_length_1841_cov_62.078054	SRR4413764_PB2	SRR4413764_PA	SRR4413764_NP	SRR4413764_HA	Quaranjaviridae	Arthropoda	Hexapoda	Microdera punctipennis (beetle)	Beetle quaranjavirus 9
PRJNA336600	SRR4022180.macro.NODE_126_length_2491_cov_5.518610	SRR4022180.PB2	SRR4022180_PA	SRR4022180.NP	SRR4022180.HA	Quaranjaviridae	unknown	other	soil	Soil quaranjavirus 1
PRJNA327902	SRR3744974.macro.NODE_8122_length_2505_cov_52.362111	can't find	can't find	can't find	can't find	Amnoonviridae	Chordata	Actinopterygii	Misgurnus mohoity (loach, fish)	Loach amnoonvirus 1
PRJNA294774	SRR2264321.macro.NODE_16108_length_1864_cov_96.508654	can't find	can't find	can't find	can't find	Amnoonviridae	Chordata	Actinopterygii	Pagothenia borchgrevinki (rock cod)	Cod amnoonvirus 1
PRJNA629526	SRR11861504.micro.NODE_1_length_1257_cov_18.618377					Orthomyxoviridae	Arthropoda	Chelicerata	Argiope bruennichi (spider)	Spider thogotovirus 1
PRJNA629998	SRR11781470.micro.NODE_10_length_1404_cov_4.045830	SRR11781470.PB2	SRR11781470.PA	SRR11781470.NP	SRR11781470.HA	Orthomyxoviridae	Arthropoda	Hexapoda	Sepedon violaceus (marsh fly)	Fly thogotovirus 1
PRJNA626049	SRR11576217.micro.NODE_3_length_1338_cov_4.007905	SRR11576217.PB2	SRR11576217_PA	SRR11576217_NP	SRR11576217_HA	Quaranjaviridae	Arthropoda	Hexapoda	Propylea luteopustulata (beetle)	Beetle quaranjavirus 10
PRJNA612951	SRR11341848.micro.NODE_1_length_1715_cov_100.353228	SRR11341848_PB2	SRR11341848_PA	SRR11341848_NP	SRR11341848_HA	Quaranjaviridae	Arthropoda	Crustacea	Shinkaia crosnieri (squat lobster)	Squat lobster quaranjavirus 1
PRJNA597412	SRR10767217.micro.NODE_2_length_1556_cov_6.294673	SRR10767217.PB2	SRR10767217.PA	SRR10767217.NP_1, SRR10767217.NP_2	SRR10767217.HA	Orthomyxoviridae	Arthropoda	Hexapoda	Orius sauteri ("pirate bug" lol)	Hemiptera thogotovirus 1
PRJNA562189	SRR10334084.micro.NODE_3_length_1329_cov_10.011943	SRR10334084.PB2_2	SRR10334084.PA_2	SRR10334084.NP	can't find	Quaranjaviridae	Arthropoda	Hexapoda	Macrosteles quadrilineatus (leafhopper)	Leaf hopper quaranjavirus 4
PRJNA212154	SRR1014805.micro.NODE_2_length_1805_cov_28.830831	SRR1014805.PB2	SRR1014805_PA	SRR1014805_NP	SRR1014805_HA	Quaranjaviridae	Arthropoda	Hexapoda	Chrysomela populi (beetle)	Beetle quaranjavirus 11
PRJNA665582	Sceloporus_jarrovii_PRJNA665582_amnoonviridae-like_PB1	can't find	can't find	can't find	can't find	Amnoonviridae	Chordata	Reptilia	lizard	Lizard amnoonvirus 2
PRJNA510440	Paralichthys_olivaceus_influenza-like_virus_PB1	PB2_k141_142427	P3_k141_38804	NP_k141_84501	HA_k141_155575	Orthomyxoviridae	Chordata	fish	flounder	Flounder influenza-like virus
PRJDB7399	ICOV01030020.1	can't find	ICOV01010017.1	can't find	can't find	sub_Quaranja	Arthropoda	chelicerata	spider	Spider cheliceravirus 1
PRJDB7399	ICOJ01025063.1	ICOJ01001676.1	ICOJ01022859.1	can't find	can't find	Quaranjaviridae	Arthropoda	chelicerata	spider	Spider quaranjavirus 1
PRJDB7399	ICNE01042261.1	can't find	ICNE01005566.1	can't find	can't find	sub_Quaranja	Arthropoda	chelicerata	spider	Spider cheliceravirus 2
PRJDB7399	ICKP01030585.1	ICKP01014020.1	ICKP01004332.1	ICKP01002412.1	ICKP01009053.1	Quaranjaviridae	Arthropoda	chelicerata	spider	Spider quaranjavirus 2
PRJDB7399	ICII01001243.1	ICII01004496.1	ICII01030939.1	can't find	ICII01020397.1	Orthomyxoviridae	Arthropoda	chelicerata	spider	Spider thogotovirus 2
PRJDB7399	ICIH01029916.1	ICIH01028057.1	ICIH01002090.1	can't find	ICIH01020395.1	Orthomyxoviridae	Arthropoda	chelicerata	spider	Spider thogotovirus 3
PRJDB7399	ICHM01047010.1	ICHM01005689.1	ICHM01026370.1	can't find	ICHM01034490.1	Orthomyxoviridae	Arthropoda	chelicerata	spider	Spider thogotovirus 4
PRJDB7399	ICGK01007027.1	can't find	ICGK01038313.1	can't find	can't find	sub_Quaranja	Arthropoda	chelicerata	spider	Spider cheliceravirus 3
PRJDB7399	ICEN01006505.1	can't find	ICEN01037672.1	can't find	can't find	sub_Quaranja	Arthropoda	chelicerata	spider	Spider cheliceravirus 4
PRJDB7399	ICEL01013564.1	ICEL01017427.1	ICEL01025659.1	ICEL01016183.1	ICEL01034330.1	Quaranjaviridae	Arthropoda	chelicerata	spider	Spider quaranjavirus 3
PRJDB7399	ICAL01034152.1	ICAL01042961.1	ICAL01041150.1	can't find	ICAL01000156.1	Orthomyxoviridae	Arthropoda	chelicerata	spider	Spider thogotovirus 5
PRJDB7399	ICAE01019151.1	ICAE01037548.1	ICAE01018348.1	can't find	ICAE01021792.1	Orthomyxoviridae	Arthropoda	chelicerata	spider	Spider thogotovirus 6
PRJDB7399	IBYH01007434.1	IBYH01030855.1	IBYH01028528.1	can't find	IBYH01015091.1	Orthomyxoviridae	Arthropoda	chelicerata	spider	Spider thogotovirus 7
PRJDB7399	IBXJ01012039.1	can't find	IBXJ01029571.1	can't find	can't find	sub_Quaranja	Arthropoda	chelicerata	spider	Spider cheliceravirus 5
PRJDB7399	IBTZ01038718.1	can't find	IBTZ01008820.1	IBTZ01027979.1	IBTZ01029680.1	Quaranjaviridae	Arthropoda	chelicerata	spider	Spider quaranjavirus 4
PRJDB7399	IBPV01012157.1	can't find	IBPV01032581.1	can't find	can't find	sub_Quaranja	Arthropoda	chelicerata	spider	Spider cheliceravirus 6
PRJDB7399	IBMD01032074.1	can't find	IBMD01033947.1	can't find	can't find	sub_Quaranja	Arthropoda	chelicerata	spider	Spider cheliceravirus 7
PRJDB7399	IBLQ01024327.1	IBLQ01028524.1	IBLQ01037473.1	IBLQ01009472.1	IBLQ01018516.1	Orthomyxoviridae	Arthropoda	chelicerata	spider	Spider thogotovirus 8
PRJDB7399	IBKO01024345.1	IBKO01049060.1	IBKO01018704.1	can't find	IBKO01046121.1	Orthomyxoviridae	Arthropoda	chelicerata	spider	Spider thogotovirus 9
PRJDB7399	IBKI01002832.1	can't find	IBKI01018193.1	can't find	can't find	Orthomyxoviridae	Arthropoda	chelicerata	spider	Spider thogotovirus 10
PRJDB7399	IBJV01038091.1	IBJV01036179.1	IBJV01032001.1	can't find	IBJV01006001.1	Orthomyxoviridae	Arthropoda	chelicerata	spider	Spider thogotovirus 11
PRJDB7399	IBGX01015444.1	can't find	IBGX01006895.1	can't find	can't find	sub_Quaranja	Arthropoda	chelicerata	spider	Spider cheliceravirus 8
PRJDB7399	IBDC01022248.1	IBDC01000624.1	IBDC01001726.1	IBDC01027043.1	IBDC01004106.1	Orthomyxoviridae	Arthropoda	chelicerata	spider	Spider thogotovirus 12
PRJDB7399	IBBL01018893.1	IBBL01008153.1	too short (508nt)	can't find	IBBL01029795.1	Orthomyxoviridae	Arthropoda	chelicerata	spider	Spider thogotovirus 13
PRJDB7399	IBAD01035873.1	IBAD01004172.1	IBAD01030692.1	can't find	IBAD01036353.1	Orthomyxoviridae	Arthropoda	chelicerata	spider	Spider thogotovirus 14
PRJDB7399	IAXB01035742.1	can't find	IAXB01002427.1	can't find	can't find	sub_Quaranja	Arthropoda	chelicerata	spider	Spider cheliceravirus 9
PRJDB7399	IAWO01009829.1	can't find	IAWO01036287.1	can't find	can't find	sub_Quaranja	Arthropoda	chelicerata	spider	Spider cheliceravirus 10
PRJDB7399	IAUL01034184.1	IAUL01007126.1	IAUL01003150.1	can't find	IAUL01041478.1	sub_Quaranja	Arthropoda	chelicerata	spider	Spider cheliceravirus 11
PRJDB7399	IAOG01004593.1	can't find	IAOG01048035.1	can't find	IAOG01025640.1	Orthomyxoviridae	Arthropoda	chelicerata	spider	Spider thogotovirus 15
PRJDB7399	IANH01021957.1	IANH01017589.1	IANH01023271.1	can't find	IANH01041413.1	Orthomyxoviridae	Arthropoda	chelicerata	spider	Spider thogotovirus 16
PRJDB7399	IAIG01026831.1	can't find	IAGQ01041986.1	can't find	can't find	sub_Quaranja	Arthropoda	chelicerata	spider	Spider cheliceravirus 12
PRJDB7399	IAGQ01041463.1	can't find	IAGQ01041986.1	can't find	can't find	sub_Quaranja	Arthropoda	chelicerata	spider	Spider cheliceravirus 13
PRJDB7399	IAFS01031545.1	IAFS01004935.1	IAFS01025913.1	IAFS01013526.1	IAFS01033953.1	Quaranjaviridae	Arthropoda	chelicerata	spider	Spider quaranjavirus 5
PRJDB7548	IADR01000155.1	can't find	IADR01005317.1	can't find	can't find	Quaranjaviridae	Arthropoda	hexapoda	hemiptera	Hemiptera quaranjavirus 3
PRJEB31685	HAMQ01018412.1	HAMQ01013869.1	HAMQ01016152.1	HAMQ01003798.1	HAMQ01005991.1	Quaranjaviridae	Arthropoda	Hexapoda	fly	Fruit fly quaranjavirus 2
PRJEB445	HAAC01043982.1	can't find	can't find	can't find	can't find	Cnidenomoviridae	Cnidaria	Medusozoa	hydra	hydra cnidenomovirus 1
PRJNA884860	GKGN01031512.1	GKGN01036223.1	GKGN01014549.1	GKGN01000097.1	GKGN01010832.1	Quaranjaviridae	Arthropoda	hexapoda	beetle	Beetle quaranjavirus 12
PRJNA884860	GKFW01026370.1	GKFW01021085.1	GKFW01045101.1	GKFW01031692.1	can't find	Quaranjaviridae	Arthropoda	hexapoda	insect	Hexapoda quaranjavirus 2
PRJNA807498	GJVO01007888.1	GJVO01024087.1	GJVO01027254.1	can't find	GJVO01016564.1	Quaranjaviridae	Arthropoda	hexapoda	weevil	Weevil quaranjavirus 4
PRJNA807498	GJVL01018783.1	GJVL01020864.1	GJVL01035099.1	GJVL01035198.1	GJVL01021085.1	Quaranjaviridae	Arthropoda	hexapoda	weevil	Weevil quaranjavirus 5
PRJNA798078	GJRX01113779.1	GJRX01035807.1	GJRX01019058.1	GJRX01088016.1	GJRX01117435.1	Quaranjaviridae	Arthropoda	Hexapoda	locust	Locust quaranjavirus 2
PRJNA751790	GJIO01052218.1	can't find	can't find	can't find	can't find	Amnoonviridae	Chordata	fish	Takifugu obscurus (pufferfish)	Pufferfish amnoonvirus 1
PRJNA725686	GJDX01077109.1	GJDX01064579.1	GJDX01068064.1	GJDX01073696.1	GJDX01074838.1	Quaranjaviridae	Arthropoda	hexapoda	beetle	Beetle quaranjavirus 7
PRJNA718396	GJCN01009770.1	GJCN01000118.1	GJCN01001981.1	GJCN01027359.1	GJCN01016604.1	Quaranjaviridae	Arthropoda	Crustacea	neotanais	Tanaid quaranjavirus 1
PRJNA697946	GIZD01019771.1	GIZD01016836.1	GIZD01004819.1	GIZD01001586.1	GIZD01005503.1	Quaranjaviridae	Arthropoda	Hexapoda	fruit fly	Fruit fly quaranjavirus 1
PRJNA691747	GIYU01022129.1	GIYU01029622.1	GIYU01027469.1	can't find	can't find	Quaranjaviridae	Arthropoda	Hexapoda	biting midge	Biting midge quaranjavirus 1
PRJNA553865	GITH01095023.1	GITH01094974.1	GITH01000112.1	GITH01019607.1	GITH01073441.1	Quaranjaviridae	Arthropoda	hexapoda	moth	Moth quaranjavirus 1
PRJNA609440	GIQA01003562.1	GIQA01000292.1	GIQA01003448.1	GIQA01019822.1	GIQA01002413.1	Quaranjaviridae	Arthropoda	Hexapoda	beetle	Beetle quaranjavirus 4
PRJNA609440	GIPW01007756.1	GIPW01007755.1	GIPW01013289.1	GIPW01010281.1	GIPW01007736.1	Quaranjaviridae	Arthropoda	hexapoda	beetle	Beetle quaranjavirus 6
PRJNA591120	GIPE01045129.1	GIPE01001114.1	GIPE01017145.1	GIPE01107046.1	GIPE01051400.1	Orthomyxoviridae	Chordata	Actinopterygii	sturgeon	Sturgeon influenza-like virus
PRJNA624788	GINE01009492.1	GINE01056027.1	GINE01036765.1	can't find	GINE01040931.1	Orthomyxoviridae	Arthropoda	hexapoda	insect	Insect thogotovirus 1
PRJNA599038	GIIA01028622.1	GIIA01028716.1	GIIA01028874.1	GIIA01028577.1	GIIA01028600.1	Quaranjaviridae	Arthropoda	Hexapoda	diptera	Diptera quaranjavirus 3
PRJNA587382	GIGU01003048.1	GIGU01075552.1	GIGU01075534.1	GIGU01075641.1	can't find	Quaranjaviridae	Arthropoda	Hexapoda	diptera	Diptera quaranjavirus 1
PRJNA533142	GIET01031153.1	GIET01036676.1	GIET01048055.1	GIET01019075.1	GIET01026051.1	Quaranjaviridae	Arthropoda	Hexapoda	plecoptera	Plecoptera quaranjavirus 2
PRJNA522208	GICZ01036772.1	can't find	can't find	can't find	can't find	Cnidenomoviridae	Mollusca	mollusca	sea slug	nudibranch cnidenomovirus 1
PRJNA522208	GICX01053011.1	can't find	can't find	can't find	can't find	Cnidenomoviridae	Mollusca	mollusca	sea slug	nudibranch cnidenomovirus 2
PRJNA575761	GICH01020790.1	GICH01020789.1	GICH01017022.1	GICH01025180.1	can't find	Quaranjaviridae	Arthropoda	hexapoda	fly	Fly quaranjavirus 2
PRJNA560101	GIAC01000785.1	GIAC01123818.1	can't find	GIAC01047051.1	GIAC01177807.1	Quaranjaviridae	Arthropoda	hexapoda	termite	Termite quaranjavirus 1
PRJNA559195	GHUC01003666.1	can't find	can't find	can't find	can't find	Orthomyxoviridae	Cnidaria	Medusozoa	hydra	Hydra metamyxovirus 1
PRJNA533142	GHPL01041068.1	GHPL01011002.1	GHPL01048783.1	GHPL01019408.1	GHPL01044560.1	Quaranjaviridae	Arthropoda	Hexapoda	plecoptera	Plecoptera quaranjavirus 1
PRJNA510790	GHMD01109019.1	GHMD01025509.1	GHMD01036799.1	GHMD01087127.1	GHMD01029658.1	Quaranjaviridae	Arthropoda	Hexapoda	beetle	Beetle quaranjavirus 5
PRJNA497972	GHCV01012828.1	GHCV01013965.1	GHCV01004356.1	can't find	GHCV01081122.1	Quaranjaviridae	Arthropoda	Crustacea	crustacean	Amphipoda quaranjavirus 1
PRJNA497972	GHCU01058415.1	GHCU01106849.1	GHCU01174459.1	GHCU01128230.1	GHCU01055378.1	Quaranjaviridae	Arthropoda	Crustacea	sand hopper	Amphipoda quaranjavirus 3
PRJNA431151	GGRH01028358.1	GGRH01030097.1	GGRH01031930.1	GGRH01004791.1	GGRH01028242.1	Quaranjaviridae	Arthropoda	Hexapoda	moth	Moth quaranjavirus 2
PRJNA478813	GGRG01030150.1	GGRG01026725.1	GGRG01018522.1	GGRG01026684.1	GGRG01026666.1	Quaranjaviridae	Arthropoda	Hexapoda	trichoptera	Trichoptera quaranjavirus 1
PRJNA431702	GGRD01105905.1	GGRD01157908.1	GGRD01006738.1	can't find	GGRD01074190.1	Orthomyxoviridae	Arthropoda	chelicerata	spider	Spider thogotovirus 17
PRJNA472074	GGPJ01211035.1	GGPJ01209492.1	GGPJ01121431.1	GGPJ01098943.1	can't find	Quaranjaviridae	Arthropoda	Hexapoda	stink bug	Stink bug quaranjavirus 3
PRJNA437326	GGJZ01002937.1	GGJZ01004869.1	GGJZ01081391.1	GGJZ01072390.1	GGJZ01080349.1	Quaranjaviridae	Arthropoda	Hexapoda	butterfly	Butterfly quaranjavirus 1
PRJNA396461	GGCK01004658.1	GGCK01009017.1	GGCK01008942.1	GGCK01008799.1	GGCK01008950.1	Quaranjaviridae	Arthropoda	Hexapoda	wasp	Wasp quaranjavirus 5
PRJNA406831	GGAN01004222.1	GGAN01006753.1	GGAN01008369.1	can't find	can't find	Quaranjaviridae	Arthropoda	Hexapoda	biting midge	Biting midge quaranjavirus 2
PRJNA400568	GFYV01256626.1	GFYV01004512.1	GFYV01310750.1	GFYV01157446.1	GFYV01255622.1	Quaranjaviridae	Arthropoda	Crustacea	Carcinus maenas (crab)	Crab quaranjavirus 2
PRJNA397991	GFVH01041936.1	can't find	can't find	can't find	can't find	Cnidenomoviridae	Cnidaria	Heliopora	Heliopora coerulea	Heliopora cnidenomovirus 2
PRJNA392382	GFUK01055253.1	GFUK01054333.1	GFUK01053504.1	GFUK01058634.1	GFUK01060050.1	Quaranjaviridae	Arthropoda	Hexapoda	beetle	Beetle quaranjavirus 1
PRJNA392045	GFUI01042170.1	GFUI01033684.1	GFUI01058215.1	GFUI01063644.1	GFUI01047570.1	Quaranjaviridae	Arthropoda	Hexapoda	beetle	Beetle quaranjavirus 3
PRJNA390923	GFRL01050142.1	GFRL01050167.1	GFRL01049946.1	GFRL01048996.1	GFRL01003901.1. GFRL01003904.1	Quaranjaviridae	Arthropoda	Hexapoda	orthoptera	Orthoptera quaranjavirus 1
PRJNA389547	GFPG01059188.1	GFPG01054341.1	GFPG01059193.1	GFPG01059195.1	GFPG01043462.1	Quaranjaviridae	Arthropoda	Crustacea	shrimp	Shrimp quaranjavirus 1
PRJNA344956	GFME01046484.1	GFME01046480.1	GFME01046323.1	GFME01020039.1	can't find	Quaranjaviridae	Arthropoda	Hexapoda	wasp	Wasp quaranjavirus 4
PRJNA361480	GFGB01009210.1	GFGB01016077.1	GFGB01012791.1	GFGB01028530.1	can't find	Quaranjaviridae	Arthropoda	hexapoda	fly	Fly quaranjavirus 1
PRJNA357437	GFFB01049985.1	GFFB01049984.1	GFFB01049807.1	GFFB01049309.1	GFFB01048622.1	Quaranjaviridae	Arthropoda	Hexapoda	hemiptera	Hemiptera quaranjavirus 1
PRJNA357654	GFCT01006568.1	GFCT01041821.1	GFCT01025880.1	GFCT01005704.1	GFCT01022480.1	Quaranjaviridae	Arthropoda	hexapoda	caterpillar	Caterpillar quaranjavirus 1
PRJNA336267	GEXY01504401.1_GEXY01056889.1	GEXY01399377.1	GEXY01367804.1	GEXY01073862.1	GEXY01206027.1	Quaranjaviridae	Arthropoda	Hexapoda	Megaloprepus caerulatus (damselfly)	Damselfly quaranjavirus 1
PRJNA321360	GEQP01035960.1	only short fragment (GEQP01024854.1)	GEQP01048359.1	can't find	GEQP01022090.1	Orthomyxoviridae	Arthropoda	Crustacea	Micruropus wahlii	Crustacean thogotovirus 1
PRJNA322367	GEOI01020952.1	GEOI01032675.1	GEOI01021635.1	GEOI01017436.1	GEOI01032674.1	Quaranjaviridae	Arthropoda	Hexapoda	weevil	Weevil quaranjavirus 1
PRJNA283787	GECN01122151.1	GECN01091347.1	GECN01079460.1	GECN01130588.1	GECN01129538.1	Quaranjaviridae	Arthropoda	Hexapoda	wasp	Wasp quaranjavirus 3
PRJNA287152	GDHQ01061288.1	GDHQ01055567.1	GDHQ01058263.1	GDHQ01047267.1	GDHQ01051304.1	Quaranjaviridae	Arthropoda	Hexapoda	wasp	Wasp quaranjavirus 7
PRJNA272239	GCWP01014586.1	GCWP01020219.1	GCWP01017025.1	GCWP01024386.1	GCWP01019004.1	Quaranjaviridae	Arthropoda	Hexapoda	leaf hopper	Leaf hopper quaranjavirus 1
PRJNA272281	GCWL01024260.1	GCWL01001835.1	GCWL01001203.1	GCWL01001362.1	GCWL01000947.1	Quaranjaviridae	Arthropoda	Hexapoda	hemiptera	Hemiptera quaranjavirus 2
PRJNA254253	GCAH01015528.1	GCAH01013955.1	can't find	can't find	GCAH01028533.1	Quaranjaviridae	Arthropoda	Myriapoda	centipede	Centipede quaranjavirus 1
PRJNA252241	GBMK01012070.1	GBMK01012108.1	GBMK01011879.1	GBMK01011087.1	GBMK01010789.1	Quaranjaviridae	Arthropoda	Hexapoda	wasp	Wasp quaranjavirus 1
PRJNA246125	GBER01000907.1	GBER01001576.1	GBER01003871.1	can't find	GBER01002007.1	Quaranjaviridae	Arthropoda	Hexapoda	stink bug	Stink bug quaranjavirus 2
PRJNA195615	GAXS01004661.1	GAXS01007465.1	GAXS01011176.1	GAXS01003117.1	GAXS01003717.1	Quaranjaviridae	Arthropoda	Hexapoda	wasp	Wasp quaranjavirus 6
PRJNA208956	GAMC01001661.1	GAMC01003234.1	GAMC01001902.1	GAMC01001305.1	GAMC01000646.1	Quaranjaviridae	Arthropoda	Hexapoda	fruit fly	Fruit fly quaranjavirus 3
PRJNA186892	GAKG01021029.1	GAKG01019213.1	GAKG01019741.1	GAKG01010474.1	GAKG01001271.1	Quaranjaviridae	Arthropoda	Hexapoda	wasp	Wasp quaranjavirus 2
PRJNA298054	GENN01048422.1	can't find	can't find	can't find	can't find	Quaranjaviridae	Arthropoda	hexapoda	moth	Moth quaranjavirus 3
PRJEB29501	ERR2868191.micro.NODE_1_length_1770_cov_4.392457	ERR2868191_PB2	ERR2868191_PA	ERR2868191_NP	ERR2868191_HA	Quaranjaviridae	Arthropoda	Hexapoda	Phaedon cochleariae (mustard beetle)	Beetle quaranjavirus 2
PRJEB28079	ERR2860572.micro.NODE_1_length_1422_cov_4.255645	can't find	can't find	can't find	can't find	Quaranjaviridae	Arthropoda	Hexapoda	Mesovelia mulsanti	Hexapoda quaranjavirus 1
PRJEB19315	ERR1817118.micro.NODE_2_length_1376_cov_227.493595	ERR1817118.PB2	ERR1817118.PA	ERR1817118.NP	ERR1817118_HA	Quaranjaviridae	Nematomorpha	other	Paragordius varius	Nematomorpha quaranjavirus 1
PRJDB8711	DRR191465.micro.NODE_3_length_1339_cov_16.996124	DRR191465_PB2	DRR191465_PA	DRR191465_NP	DRR191465_HA	Quaranjaviridae	Arthropoda	Hexapoda	Nephotettix cincticeps	Leaf hopper quaranjavirus 2
PRJDB1650	DRR027299.micro.NODE_1_length_1849_cov_2.307201	DRR027299.PB2	DRR027299_PA	DRR027299_NP	can't find	Quaranjaviridae	Arthropoda	Hexapoda	Sympetrum frequens (dragonfly)	Dragonfly quaranjavirus 1
PRJNA249058	Long-snouted_seahorse_influenza-like_virus_PB1	Long-snouted_seahorse_influenza-like_virus_PB2	Long-snouted_seahorse_influenza-like_virus_PA	Long-snouted_seahorse_influenza-like_virus_NP	can't find	Orthomyxoviridae	Chordata	Actinopterygii	Seahorse	Seahorse influenza-like virus
PRJNA429670	Grass_carp_influenza-like_virus_SRR6475468_PB1	Grass_carp_influenza-like_virus_SRR6475468_PB2	Grass_carp_influenza-like_virus_SRR6475468_P3	Grass_carp_influenza-like_virus_SRR6475468_NP	can't find	Orthomyxoviridae	Chordata	Actinopterygii	Grass carp	Grass carp influenza-like virus
PRJNA966762	C7.k119_118250	can't find	can't find	can't find	can't find	Cnidenomoviridae	Cnidaria	Heliopora	Heliopora	Heliopora cnidenomovirus 1
PRJNA966762	C158.k141_199275	can't find	can't find	can't find	can't find	Cnidenomoviridae	Cnidaria	Acropora	Acropora	Acropora cnidenomovirus 1
