# Supplementary material for: Evidence for an ancient aquatic origin of the RNA viral order Articulavirales
Source: Proc Natl Acad Sci U S A. 2023 Oct 31;120(45):e2310529120. doi: 10.1073/pnas.2310529120 (PMC10636315; doi:10.1073/pnas.2310529120)
Supplement: Supplementary file 4 — Dataset S03 (XLSX) [file pnas.2310529120.sd03.xlsx]

## Sheet: Sheet1
seq_id	source
GIBO01031171.1	Turnbull, et al.
GHYJ01002273.1	Turnbull, et al.
GHYH01080462.1	Turnbull, et al.
GHGF01026383.1	Turnbull, et al.
GHGF01016319.1	Turnbull, et al.
ICOV01030020.1	TSA screen
ICOJ01025063.1	TSA screen
ICNE01042261.1	TSA screen
ICKP01030585.1	TSA screen
ICII01001243.1	TSA screen
ICIH01029916.1	TSA screen
ICHM01047010.1	TSA screen
ICGK01007027.1	TSA screen
ICEN01006505.1	TSA screen
ICEL01013564.1	TSA screen
ICAL01034152.1	TSA screen
ICAE01019151.1	TSA screen
IBYH01007434.1	TSA screen
IBXJ01012039.1	TSA screen
IBTZ01038718.1	TSA screen
IBPV01012157.1	TSA screen
IBMD01032074.1	TSA screen
IBLQ01024327.1	TSA screen
IBKO01024345.1	TSA screen
IBKI01002832.1	TSA screen
IBJV01038091.1	TSA screen
IBGX01015444.1	TSA screen
IBDC01022248.1	TSA screen
IBBL01018893.1	TSA screen
IBAD01035873.1	TSA screen
IAXB01035742.1	TSA screen
IAWO01009829.1	TSA screen
IAUL01034184.1	TSA screen
IAOG01004593.1	TSA screen
IANH01021957.1	TSA screen
IAIG01026831.1	TSA screen
IAGQ01041463.1	TSA screen
IAFS01031545.1	TSA screen
IADR01000155.1	TSA screen
HAMQ01018412.1	TSA screen
HAAC01043982.1	TSA screen
GKGN01031512.1	TSA screen
GKFW01026370.1	TSA screen
GJVO01007888.1	TSA screen
GJVL01018783.1	TSA screen
GJRX01113779.1	TSA screen
GJIO01052218.1	TSA screen
GJDX01077109.1	TSA screen
GJCN01009770.1	TSA screen
GIZD01019771.1	TSA screen
GIYU01022129.1	TSA screen
GITH01095023.1	TSA screen
GIQA01003562.1	TSA screen
GIPW01007756.1	TSA screen
GIPE01045129.1	TSA screen
GINE01009492.1	TSA screen
GIIA01028622.1	TSA screen
GIGV01033945.1	TSA screen
GIGU01003048.1	TSA screen
GIET01031153.1	TSA screen
GICZ01036772.1	TSA screen
GICX01053011.1	TSA screen
GICH01020790.1	TSA screen
GIAC01000785.1	TSA screen
GHUC01003666.1	TSA screen
GHPL01041068.1	TSA screen
GHMD01109019.1	TSA screen
GHCV01012828.1	TSA screen
GHCU01058415.1	TSA screen
GGRH01028358.1	TSA screen
GGRG01030150.1	TSA screen
GGRD01105905.1	TSA screen
GGPJ01211035.1	TSA screen
GGJZ01002937.1	TSA screen
GGCK01004658.1	TSA screen
GGAN01004222.1	TSA screen
GFZP01134096.1	TSA screen
GFYV01256626.1	TSA screen
GFXF01008199.1	TSA screen
GFWI01298935.1	TSA screen
GFVH01041936.1	TSA screen
GFUK01055253.1	TSA screen
GFUI01042170.1	TSA screen
GFRL01050142.1	TSA screen
GFPG01059188.1	TSA screen
GFME01046484.1	TSA screen
GFGB01009210.1	TSA screen
GFFB01049985.1	TSA screen
GFCT01006568.1	TSA screen
GEXY01504401.1_GEXY01056889.1	TSA screen
GEQP01035960.1	TSA screen
GEOI01020952.1	TSA screen
GECN01122151.1	TSA screen
GDHQ01061288.1	TSA screen
GDES01014887.1	TSA screen
GCWP01014586.1	TSA screen
GCWL01024260.1	TSA screen
GCAH01015528.1	TSA screen
GBPK01016966.1	TSA screen
GBMK01012070.1	TSA screen
GBER01000907.1	TSA screen
GAXS01004661.1	TSA screen
GAMC01001661.1	TSA screen
GAKG01021029.1	TSA screen
GCNU01046095.1	TSA screen
GAYF02024619.1	TSA screen
GAYI02073131.1	TSA screen
GEEF01058242.1	TSA screen
GCGJ01013141.1	TSA screen
GAZN02039394.1	TSA screen
GAYQ02036464.1	TSA screen
GCSJ01016872.1	TSA screen
GBOA01015653.1	TSA screen
GBLX01001208.1	TSA screen
GBVU01030076.1	TSA screen
GBVI01015221.1	TSA screen
GAWK02011243.1	TSA screen
GAXZ02030368.1	TSA screen
GAYY02031977.1	TSA screen
GAUV02022082.1	TSA screen
GAWJ02031466.1	TSA screen
GDHF01033387.1	TSA screen
GEUE01049438.1	TSA screen
GITG01003739.1	TSA screen
GIJA01018702.1	TSA screen
GFYV01256625.1	TSA screen
GCZW01017086.1	TSA screen
GANI01048456.1	TSA screen
IBSG01041313.1	TSA screen
GAYJ02033071.1	TSA screen
IBOC01030764.1	TSA screen
IBOC01010903.1	TSA screen
GGQR01035378.1	TSA screen
GCTE01007255.1	TSA screen
ICII01034247.1	TSA screen
IBBE01036849.1	TSA screen
IAVT01020123.1	TSA screen
GEXX01073776.1	TSA screen
GEYB01121407.1	TSA screen
GFMT01051794.1	TSA screen
GENN01048422.1	TSA screen
C7.k119_118250	total RNA sequencing
C158.k141_199275	total RNA sequencing
Xibalbanus_tulumensis_PRJNA203251_SRR5483223_PB1	Serratus screen
SRR9871020.micro.NODE_1_length_1360_cov_21.689761	Serratus screen
SRR9043852.micro.NODE_1_length_1803_cov_15.301026	Serratus screen
SRR8998267.micro.NODE_1_length_1423_cov_4.266667	Serratus screen
SRR8739608.micro.NODE_4_length_1314_cov_3.977438	Serratus screen
SRR8735373.macro.NODE_9619_length_2024_cov_34.532035	Serratus screen
SRR8266148.micro.NODE_2_length_1804_cov_907.638937	Serratus screen
SRR8168001.micro.NODE_1_length_1353_cov_36.782209	Serratus screen
SRR7753901.macro.NODE_11512_length_1882_cov_527.436153	Serratus screen
SRR6825929.macro.NODE_11099_length_1639_cov_10.966794	Serratus screen
SRR6323863.micro.NODE_3_length_1372_cov_9.931217	Serratus screen
SRR6233346.micro.NODE_3_length_1456_cov_94.253796	Serratus screen
SRR6113309.micro.NODE_2_length_1679_cov_177.142590	Serratus screen
SRR5396789.micro.NODE_1_length_1163_cov_773.319569	Serratus screen
SRR5137137.micro.NODE_6_length_1372_cov_6.545804	Serratus screen
SRR5137137.micro.NODE_2_length_1648_cov_18.887619	Serratus screen
SRR4436881.micro.NODE_9_length_740_cov_1.844078	Serratus screen
SRR4413764.micro.NODE_1_length_1841_cov_62.078054	Serratus screen
SRR4022180.macro.NODE_126_length_2491_cov_5.518610	Serratus screen
SRR3744974.macro.NODE_8122_length_2505_cov_52.362111	Serratus screen
SRR2264321.macro.NODE_16108_length_1864_cov_96.508654	Serratus screen
SRR1325001.micro.NODE_1_length_1658_cov_55.819367	Serratus screen
SRR11861504.micro.NODE_1_length_1257_cov_18.618377	Serratus screen
SRR11781470.micro.NODE_10_length_1404_cov_4.045830	Serratus screen
SRR11576217.micro.NODE_3_length_1338_cov_4.007905	Serratus screen
SRR11341848.micro.NODE_1_length_1715_cov_100.353228	Serratus screen
SRR10767217.micro.NODE_2_length_1556_cov_6.294673	Serratus screen
SRR10334084.micro.NODE_3_length_1329_cov_10.011943	Serratus screen
SRR10279846.macro.NODE_23145_length_2268_cov_864.667912	Serratus screen
SRR1014805.micro.NODE_2_length_1805_cov_28.830831	Serratus screen
Sceloporus_jarrovii_PRJNA665582_amnoonviridae-like_PB1	Serratus screen
Paralichthys_olivaceus_influenza-like_virus_PB1	Serratus screen
ERR2868191.micro.NODE_1_length_1770_cov_4.392457	Serratus screen
ERR2860572.micro.NODE_1_length_1422_cov_4.255645	Serratus screen
ERR1817118.micro.NODE_2_length_1376_cov_227.493595	Serratus screen
DRR191465.micro.NODE_3_length_1339_cov_16.996124	Serratus screen
DRR027299.micro.NODE_1_length_1849_cov_2.307201	Serratus screen
SRR7700847.macro.NODE_11096_length_1803_cov_53.618497	Serratus screen
Long-snouted_seahorse_influenza-like_virus_PB1	Serratus screen
Grass_carp_influenza-like_virus_SRR6475468_PB1	Serratus screen
HAEN01034382.1	Olendraite, et al.
GHXK01222901.1	Olendraite, et al.
GGRD01105905.1	Olendraite, et al.
GFUY01038943.1	Olendraite, et al.
GFRZ01104574.1	Olendraite, et al.
GFKU01079218.1	Olendraite, et al.
GFBM010604515.1	Olendraite, et al.
GFBH01081126.1	Olendraite, et al.
GEZY01033642.1	Olendraite, et al.
GEUF01064683.1	Olendraite, et al.
GEQT01000292.1	Olendraite, et al.
GEEF01108865.1	Olendraite, et al.
GAZA02096166.1	Olendraite, et al.
GASO02018026.1	Olendraite, et al.
GAPE01012446.1	Olendraite, et al.
GANM01015319.1	Olendraite, et al.
GAJX01009374.1	Olendraite, et al.
YP_145794.1	NCBI
YP_009987461.1	NCBI
YP_009553280.1	NCBI
YP_009352882.1	NCBI
YP_009337891	NCBI
WAA68655.1	NCBI
UYX69296.1	NCBI
UYL95486.1	NCBI
UYL95482.1	NCBI
UYL83184.1	NCBI
UVF62194.1	NCBI
UVD39176.1	NCBI
UUT42635.1	NCBI
UUT42632.1	NCBI
UUT42627.1	NCBI
UUT42626.1	NCBI
UUT42625.1	NCBI
UUT42619.1	NCBI
UUT42615.1	NCBI
UUT42609.1	NCBI
UUT42606.1	NCBI
UUT42605.1	NCBI
UUT42596.1	NCBI
UUT42595.1	NCBI
UUT42594.1	NCBI
UUT42593.1	NCBI
UUG74235.1	NCBI
UUG74234.1	NCBI
UUG74233.1	NCBI
UUG74232.1	NCBI
UUG74184.1	NCBI
UUG74181.1	NCBI
UTQ48795.1	NCBI
USS99162.1	NCBI
URY50684.1	NCBI
URQ09139.1	NCBI
UQT02520.1	NCBI
UQS93311.1	NCBI
UPT53756.1	NCBI
UPT53723.1	NCBI
UPP27165.1	NCBI
UMO75734.1	NCBI
UMO75733.1	NCBI
UMO75729.1	NCBI
UMO75726.1	NCBI
UMO75722.1	NCBI
UMO75720.1	NCBI
UMO75717.1	NCBI
UMO75713.1	NCBI
UMO75705.1	NCBI
UMO75703.1	NCBI
UJQ87630.1	NCBI
UGO48657.1	NCBI
UDY81366.1	NCBI
UDY81348.1	NCBI
UDY81312.1	NCBI
UBB38850.1	NCBI
UAJ23566.1	NCBI
QZO20476.1	NCBI
QXT60972.1	NCBI
QXN15716.1	NCBI
QWC71677.1	NCBI
QWC71587.1	NCBI
QWC71533.1	NCBI
QWC36498.1	NCBI
QWC36493.1	NCBI
QWC36487.1	NCBI
QVG74785.1	NCBI
QUI78351.1	NCBI
QTW97780.1	NCBI
QTF10978.1	NCBI
QRW42591.1	NCBI
QRW42453.1	NCBI
QRD99916.1	NCBI
QRD99912.1	NCBI
QQO86214.1	NCBI
QQN90103.1	NCBI
QPZ88437.1	NCBI
QPZ88434.1	NCBI
QPZ88431.1	NCBI
QPN36968.1	NCBI
QPN36942.1	NCBI
QPN36939.1	NCBI
QPL15381.1	NCBI
QPL15369.1	NCBI
QPL15368.1	NCBI
QPL15347.1	NCBI
QPL15346.1	NCBI
QPL15340.1	NCBI
QPL15289.1	NCBI
QPL15288.1	NCBI
QPC41259.1	NCBI
QOQ34700.1	NCBI
QOQ34674.1	NCBI
QOQ34668.1	NCBI
QOQ34655.1	NCBI
QOE76825.1	NCBI
QOE76818.1	NCBI
QOE76809.1	NCBI
QOE76801.1	NCBI
QOE76794.1	NCBI
QMP82403.1	NCBI
QMP82402.1	NCBI
QMP82388.1	NCBI
QMP82367.1	NCBI
QMP82362.1	NCBI
QMP82355.1	NCBI
QMP82344.1	NCBI
QMP82338.1	NCBI
QMP82331.1	NCBI
QMP82285.1	NCBI
QMP82272.1	NCBI
QMP82268.1	NCBI
QMP82248.1	NCBI
QMP82233.1	NCBI
QMP82229.1	NCBI
QMP82204.1	NCBI
QMP82202.1	NCBI
QMP82195.1	NCBI
QMP82168.1	NCBI
QMP82147.1	NCBI
QMP82112.1	NCBI
QKU37010.1	NCBI
QKU36089.1	NCBI
QKU36065.1	NCBI
QKK82921.1	NCBI
QKK82920.1	NCBI
QIJ70033.1	NCBI
QIJ70032.1	NCBI
QGA87318.1	NCBI
QGA70921.1	NCBI
QFR36189.1	NCBI
QEM39320.1	NCBI
QED21504.1	NCBI
QDK54862.1	NCBI
QDG00630.1	NCBI
QCF29600.1	NCBI
QBQ64972.1	NCBI
QAB07935.1	NCBI
JP343076.1	NCBI
DAZ85673.1	NCBI
CAA05486.1	NCBI
BCH36686.1	NCBI
BAV18578.1	NCBI
BAV18561.1	NCBI
BAV18531.1	NCBI
BAQ22394.1	NCBI
AYR04798.1	NCBI
AXL67889.1	NCBI
AWU49720.1	NCBI
AWK60413.1	NCBI
AVR52572.1	NCBI
AVR52567.1	NCBI
AVM87640.1	NCBI
AVM87639.1	NCBI
AVM87635.1	NCBI
AVM87629.1	NCBI
AVM87621.1	NCBI
AVM87619.1	NCBI
AVM87618.1	NCBI
AVM87616.1	NCBI
ASR92124.1	NCBI
ASM94088.1	NCBI
ASA47420.1	NCBI
AQU42764.1	NCBI
AQM37674.1	NCBI
APP91612.1	NCBI
APG77906.1	NCBI
APG77905.1	NCBI
APG77897.1	NCBI
APG77896.1	NCBI
APG77895.1	NCBI
APG77890.1	NCBI
APG77880.1	NCBI
APG77865.1	NCBI
APG77864.1	NCBI
AOE22898.1	NCBI
ANM86269.1	NCBI
AJG39096.1	NCBI
AJG39095.1	NCBI
AJG39094.1	NCBI
AJG39092.1	NCBI
AJG39090.1	NCBI
AJG39089.1	NCBI
AJG39088.1	NCBI
AJG39086.1	NCBI
AJG39085.1	NCBI
AJG39084.1	NCBI
AIY25030.1	NCBI
AHB34061.1	NCBI
AFP99838.1	NCBI
AFN73049.1	NCBI
AF398871_1	NCBI
AED98371.1	NCBI
ADF56030.1	NCBI
ACY56284.1	NCBI
ACY56282.1	NCBI
ABG81414.1	NCBI
ABD59826.1	NCBI
ABD59818.1	NCBI
AAC25959.1	NCBI
YP_009337891.1	NCBI
